# Supplementary material for: Impact of Biochar Addition on Biofloc Nitrifying Bacteria and Inorganic Nitrogen Dynamics in an Intensive Aquaculture System of Shrimp
Source: Microorganisms. 2024 Dec 13;12(12):2581. doi: 10.3390/microorganisms12122581 (PMC11676986; doi:10.3390/microorganisms12122581)
Supplement: Supplementary file 1 [file microorganisms-12-02581-s001.zip]

Archive with 1 entries (1 files):
- microorganisms-3358156-supplementary.pdf
